# Supplementary material for: Printability Metrics and Strain Rate Sensitivity of Multirole PVDF in Extrusion-Based Additive Manufacturing
Source: Polymers (Basel). 2025 Nov 20;17(22):3085. doi: 10.3390/polym17223085 (PMC12656586; doi:10.3390/polym17223085)
Supplement: Supplementary file 1 [file polymers-17-03085-s001.zip]

Archive with 1 entries (1 files):
- polymers-3944365-supplementary.pdf
